# Supplementary material for: Early prediction of student performance in CS1 programming courses
Source: PeerJ Comput Sci. 2023 Oct 31;9:e1655. doi: 10.7717/peerj-cs.1655 (PMC10702991; doi:10.7717/peerj-cs.1655)
Supplement: Supplemental Information 1 [file peerj-cs-09-1655-s001.ipynb]

# %% [markdown]
### Studen't Performance Prediction Model

The model predicts student performance in weeks 3, 5, and 7 of a 16-week CS1 programming course. Starting from the grade, delivery time, and the number of attempts the student generates in programming labs and an exam. 

#### Data Dictionary

| Variable                  | Type             | Description |
|---------------------------|------------------|-------------|
| lab_1                     | decimal          | Grade laboratory 1 |
| delivery_time_lab_1       | decimal          | Delivery time laboratory 1 (days) |
| attempts_lab_1            | integer          | Number of attempts laboratory 1 |
| lab_2                     | decimal          | Grade laboratory 2 |
| lab_3                     | decimal          | Grade laboratory 3 |
| grade                     | integer          | Final grade (0- Low performance; 1- Medium performance; 2- High performance) |

The performance threshold is:

* 0 - Low performance (Final grade between 0.0 and 2.9)
* 1 - Medium performance (Final grade between 3.0 and 4.0)
* 2 - High performance (Final grade between 4.1 and 5.0)

# %% [markdown]
#### Import the libraries

# %% [code]
# Import the libraries
import numpy as np
import pandas as pd
import seaborn as sb
import matplotlib.pyplot as plt

# Algorithms of classification
# Naive Bayes
from sklearn.naive_bayes import GaussianNB
# SVC
from sklearn.svm import SVC
# Decision Tree
from sklearn.tree import DecisionTreeClassifier
# Random Forest
from sklearn.ensemble import RandomForestClassifier
# Logistic Regression
from sklearn.linear_model import LogisticRegression
# K-NN
from sklearn.neighbors import KNeighborsClassifier
# MLP
from sklearn.neural_network import MLPClassifier
# Gradient Boosting
from sklearn.ensemble import GradientBoostingClassifier

# Import of library for data split
from sklearn.model_selection import train_test_split
# Confusion matrix
from sklearn.metrics import confusion_matrix
# Classification report
from sklearn.metrics import classification_report
# Import the libraries for the metrics
from sklearn.metrics import precision_score, recall_score, f1_score

# Library to calculate the mean and standard deviation used in the characteristics
from sklearn.preprocessing import StandardScaler
# Library Grid Search
from sklearn.model_selection import GridSearchCV

# %% [markdown]
### Load data to DataFrame

# %% [code]
# Load data to DataFrame
data = pd.read_csv("data/classification_data.csv", sep=";")

data

# %% [markdown]
### Data preprocessing

# %% [code]
# Find NaN records to delete
print('Column         NaN')
print(data.isnull().sum(axis = 0))
print(data.shape)

#data = data.dropna()

# %% [code]
# Consult the number of records for qualification
data.groupby('grade').size()

# %% [code]
# Resample
from sklearn.utils import resample

df_low = data[data['grade'] == 0]
df_medium = data[data['grade'] == 1]
df_high = data[data['grade'] == 2]

data_resample_low = resample(df_low,
                replace = True,
                n_samples = 200,
                random_state = 1)

data_resample_high = resample(df_high,
                replace = True,
                n_samples = 200,
                random_state = 1)

data2 = pd.concat([data_resample_low, df_medium, data_resample_high])

data2['grade'].value_counts()


# %% [code]
# DataFrame statistics
data2.describe()

# %% [markdown]
#### Training and testing set

# %% [code]
# Features	
features = ['lab_1','delivery_time_lab_1','attempts_lab_1','lab_2', 'lab_3']
X = data2[features]
# Target variable
y = data2['grade'].values

# The data is split for training (80% training and 20% testing)
X_train, X_test, y_train, y_test = train_test_split(X, y, train_size = 0.8, random_state= 1)

# %% [markdown]
#### Hide warnings

# %% [code]
import warnings

def fxn():
    warnings.warn("deprecated", DeprecationWarning)

with warnings.catch_warnings():
    warnings.simplefilter("ignore")
    fxn()

# %% [markdown]
#### Best Features - Eli5

# %% [code]
# Model
dtc = DecisionTreeClassifier() 
  
# The model is trained
dtc.fit(X_train, y_train)

pred = dtc.predict(X_test)

# Best Features - Eli5
from eli5 import show_weights

show_weights(dtc, feature_names = features)

# %% [markdown]
### --------------------------------------------------------------------------

### Prediction with hyperparameter (Grid Search)

# %% [markdown]
#### Naive Bayes

# %% [code]
scaler = StandardScaler()
X_train = scaler.fit_transform(X_train)
X_test = scaler.transform(X_test)

nb = GaussianNB()

# Parameters
grid = {
    'var_smoothing': np.logspace(0,-9, num=100)
}

grid_search = GridSearchCV(estimator = nb, 
                           param_grid = grid, 
                           cv= 10, 
                           verbose=1,
                           n_jobs=-1,  
                           scoring = "accuracy")

searchResults = grid_search.fit(X_train, y_train.ravel())

# Extract the best model and evaluate it
bestModel = searchResults.best_estimator_

print("Best Parameters (GridSearch):", bestModel)
print("-----------------------------------------------------------")

# Object best hyperparameters
nb = bestModel

# Train the model with the best hyperparameters
nb.fit(X_train, y_train)

pred = nb.predict(X_test)

# Confusion matrix
print(confusion_matrix(y_test, pred))
# Classification report
print(classification_report(y_test, pred))

# Metrics: Precision, Recall, F1-Score
print("Precision: ", round(precision_score(y_test, pred, average='weighted'), 2))
print("Recall: ", round(recall_score(y_test, pred, average='weighted'),2))
print("F1-Score: ", round(f1_score(y_test, pred, average='weighted'),2))


# %% [markdown]
#### SVC

# %% [code]
scaler = StandardScaler()
X_train = scaler.fit_transform(X_train)
X_test = scaler.transform(X_test)

svm = SVC()

# Parameters
gamma =  [0.1, 1.0, 10, 100]
C = [0.1, 1.0, 10, 100]
kernel = ['rbf','linear']

grid = dict(gamma = gamma,
            C = C,
            kernel = kernel)

grid_search = GridSearchCV(estimator = svm, 
                           param_grid = grid, 
                           cv= 10,  
                           verbose=1, 
                           n_jobs=-1,
                           scoring = "accuracy")

searchResults = grid_search.fit(X_train, y_train.ravel())

# Extract the best model and evaluate it
bestModel = searchResults.best_estimator_

print("Best Parameters (GridSearch):", bestModel)
print("-----------------------------------------------------------")

# Object best hyperparameters
svm = bestModel
  
# Train the model with the best hyperparameters
svm.fit(X_train, y_train)

pred = svm.predict(X_test)

# Confusion matrix
print(confusion_matrix(y_test, pred))
# Classification report
print(classification_report(y_test, pred))

# Metrics: Precision, Recall, F1-Score
print("Precision: ", round(precision_score(y_test, pred, average='weighted'), 2))
print("Recall: ", round(recall_score(y_test, pred, average='weighted'),2))
print("F1-Score: ", round(f1_score(y_test, pred, average='weighted'),2))

# %% [markdown]
#### Decision Tree

# %% [code]
scaler = StandardScaler()
X_train = scaler.fit_transform(X_train)
X_test = scaler.transform(X_test)

dt = DecisionTreeClassifier()

# Parameters
max_depth = [2, 3, 5, 10, 20]
min_samples_leaf =  [5, 10, 20, 50, 100]
criterion = ["gini", "entropy"]

grid = dict(max_depth = max_depth,
            min_samples_leaf = min_samples_leaf,
            criterion = criterion)

grid_search = GridSearchCV(estimator = dt, 
                           param_grid = grid, 
                           cv= 10,  
                           verbose=1, 
                           n_jobs=-1,
                           scoring = "accuracy")

searchResults = grid_search.fit(X_train, y_train.ravel())

# Extract the best model and evaluate it
bestModel = searchResults.best_estimator_

print("Best Parameters (GridSearch):", bestModel)
print("-----------------------------------------------------------")

# Object best hyperparameters
dtc = bestModel
  
# Train the model with the best hyperparameters
dtc.fit(X_train, y_train)

pred = dtc.predict(X_test)

# Confusion matrix
print(confusion_matrix(y_test, pred))
# Classification report
print(classification_report(y_test, pred))

# Metrics: Precision, Recall, F1-Score
print("Precision: ", round(precision_score(y_test, pred, average='weighted'), 2))
print("Recall: ", round(recall_score(y_test, pred, average='weighted'),2))
print("F1-Score: ", round(f1_score(y_test, pred, average='weighted'),2))

# %% [markdown]
#### Random Forest

# %% [code]
scaler = StandardScaler()
X_train = scaler.fit_transform(X_train)
X_test = scaler.transform(X_test)

rf = RandomForestClassifier()

# Parameters
bootstrap = [True, False]
max_depth = [10, 20, 50, 100, None]
max_features = ['sqrt', 'log2', None]
min_samples_leaf = [1, 2, 4]
min_samples_split = [2, 5, 10]
n_estimators = [5, 20, 50, 100]

grid = dict(bootstrap = bootstrap, 
            max_depth = max_depth,
            max_features = max_features,
            min_samples_leaf = min_samples_leaf,
            min_samples_split = min_samples_split,
            n_estimators = n_estimators)

grid_search = GridSearchCV(estimator = rf, 
                           param_grid = grid, 
                           cv= 10,  
                           verbose=1, 
                           n_jobs=-1,
                           scoring = "accuracy")

searchResults = grid_search.fit(X_train, y_train.ravel())

# Extract the best model and evaluate it
bestModel = searchResults.best_estimator_

print("Best Parameters (GridSearch):", bestModel)
print("-----------------------------------------------------------")

# Object best hyperparameters
rf = bestModel
  
# Train the model with the best hyperparameters
rf.fit(X_train, y_train)

pred = rf.predict(X_test)

# Confusion matrix
print(confusion_matrix(y_test, pred))
# Classification report
print(classification_report(y_test, pred))

# Metrics: Precision, Recall, F1-Score
print("Precision: ", round(precision_score(y_test, pred, average='weighted'), 2))
print("Recall: ", round(recall_score(y_test, pred, average='weighted'),2))
print("F1-Score: ", round(f1_score(y_test, pred, average='weighted'),2))

# %% [markdown]
#### Logistic Regression

# %% [code]
scaler = StandardScaler()
X_train = scaler.fit_transform(X_train)
X_test = scaler.transform(X_test)

lr = LogisticRegression()

# Parameters
solver = ['lbfgs','newton-cg','liblinear']
penalty = ['l2']
C = [100, 10, 1.0, 0.1, 0.01]
max_iter = [100, 1000,2500, 5000]

grid = dict(solver = solver,
            penalty = penalty,
            C = C,
            max_iter = max_iter)

grid_search = GridSearchCV(estimator = lr, 
                           param_grid = grid, 
                           cv= 10,  
                           verbose=1, 
                           n_jobs=-1,
                           scoring = "accuracy")

searchResults = grid_search.fit(X_train, y_train.ravel())

# Extract the best model and evaluate it
bestModel = searchResults.best_estimator_

print("Best Parameters (GridSearch):", bestModel)
print("-----------------------------------------------------------")

# Object best hyperparameters
lr = bestModel
  
# Train the model with the best hyperparameters
lr.fit(X_train, y_train)

pred = lr.predict(X_test)

# Confusion matrix
print(confusion_matrix(y_test, pred))
# Classification report
print(classification_report(y_test, pred))

# Metrics: Precision, Recall, F1-Score
print("Precision: ", round(precision_score(y_test, pred, average='weighted'), 2))
print("Recall: ", round(recall_score(y_test, pred, average='weighted'),2))
print("F1-Score: ", round(f1_score(y_test, pred, average='weighted'),2))

# %% [markdown]
#### K-NN

# %% [code]
scaler = StandardScaler()
X_train = scaler.fit_transform(X_train)
X_test = scaler.transform(X_test)

knn = KNeighborsClassifier()

# Parameters
n_neighbors = [1, 3, 5, 10]
weights = ['uniform','distance']
algorithm = ['auto','ball_tree','kd_tree','brute']

grid = dict(n_neighbors = n_neighbors,
            weights = weights,
            algorithm = algorithm)

grid_search = GridSearchCV(estimator = knn, 
                           param_grid = grid, 
                           cv= 10,  
                           verbose=1, 
                           n_jobs=-1,
                           scoring = "accuracy")

searchResults = grid_search.fit(X_train, y_train.ravel())

# Extract the best model and evaluate it
bestModel = searchResults.best_estimator_

print("Best Parameters (GridSearch):", bestModel)
print("-----------------------------------------------------------")

# Object best hyperparameters
lr = bestModel
  
# Train the model with the best hyperparameters
lr.fit(X_train, y_train)

pred = lr.predict(X_test)

# Confusion matrix
print(confusion_matrix(y_test, pred))
# Classification report
print(classification_report(y_test, pred))

# Metrics: Precision, Recall, F1-Score
print("Precision: ", round(precision_score(y_test, pred, average='weighted'), 2))
print("Recall: ", round(recall_score(y_test, pred, average='weighted'),2))
print("F1-Score: ", round(f1_score(y_test, pred, average='weighted'),2))

# %% [markdown]
#### MLP

# %% [code]
scaler = StandardScaler()
X_train = scaler.fit_transform(X_train)
X_test = scaler.transform(X_test)

mlp = MLPClassifier(max_iter=150)

# Parameters
hidden_layer_sizes = [(10,),(20,),(50,),(100,)]
activation = ['tanh', 'relu']
solver = ['sgd', 'adam']
alpha = [0.0001, 0.05]
learning_rate =  ['constant','adaptive']

grid = dict(hidden_layer_sizes = hidden_layer_sizes,
            activation = activation, 
            solver = solver,
            alpha = alpha,
            learning_rate = learning_rate)

grid_search = GridSearchCV(estimator = mlp, 
                           param_grid = grid, 
                           cv= 10,  
                           verbose=1, 
                           n_jobs=-1,
                           scoring = "accuracy")

searchResults = grid_search.fit(X_train, y_train.ravel())

# Extract the best model and evaluate it
bestModel = searchResults.best_estimator_

print("Best Parameters (GridSearch):", bestModel)
print("-----------------------------------------------------------")

# Object best hyperparameters
lr = bestModel
  
# Train the model with the best hyperparameters
lr.fit(X_train, y_train)

pred = lr.predict(X_test)

# Confusion matrix
print(confusion_matrix(y_test, pred))
# Classification report
print(classification_report(y_test, pred))

# Metrics: Precision, Recall, F1-Score
print("Precision: ", round(precision_score(y_test, pred, average='weighted'), 2))
print("Recall: ", round(recall_score(y_test, pred, average='weighted'),2))
print("F1-Score: ", round(f1_score(y_test, pred, average='weighted'),2))

# %% [markdown]
#### GBC

# %% [code]
scaler = StandardScaler()
X_train = scaler.fit_transform(X_train)
X_test = scaler.transform(X_test)

gbc = GradientBoostingClassifier()

# Parameters
learning_rate = [0.01, 0.05, 0.1, 0.15, 0.2]
criterion = ['friedman_mse', 'squared_error']
max_depth = [3,5,8]
max_features = ['log2','sqrt']

grid = dict(learning_rate = learning_rate,
            criterion = criterion,
            max_depth = max_depth,
            max_features = max_features)

grid_search = GridSearchCV(estimator = gbc, 
                           param_grid = grid, 
                           cv= 10,  
                           verbose=1, 
                           n_jobs=-1,
                           scoring = "accuracy")

searchResults = grid_search.fit(X_train, y_train.ravel())

# Extract the best model and evaluate it
bestModel = searchResults.best_estimator_

print("Best Parameters (GridSearch):", bestModel)
print("-----------------------------------------------------------")

# Object best hyperparameters
gbc = bestModel
  
# Train the model with the best hyperparameters
gbc.fit(X_train, y_train)

pred = gbc.predict(X_test)

# Confusion matrix
print(confusion_matrix(y_test, pred))
# Classification report
print(classification_report(y_test, pred))

# Metrics: Precision, Recall, F1-Score
print("Precision: ", round(precision_score(y_test, pred, average='weighted'), 2))
print("Recall: ", round(recall_score(y_test, pred, average='weighted'),2))
print("F1-Score: ", round(f1_score(y_test, pred, average='weighted'),2))
