# Supplementary material for: Early prediction of student performance in CS1 programming courses
Source: PeerJ Comput Sci. 2023 Oct 31;9:e1655. doi: 10.7717/peerj-cs.1655 (PMC10702991; doi:10.7717/peerj-cs.1655)
Supplement: Supplemental Information 2 [file peerj-cs-09-1655-s002.csv]

lab_1	delivery_time_lab_1	attempts_lab_1	lab_2	lab_3	grade
4.4	0.63	2	4.4	4.9	2
3.3	0.33	1	3.3	3.7	1
4.7	0.78	3	4.3	4.8	2
4.3	0.28	1	4.0	4.9	2
4.2	0.5	10	3.1	4.9	1
0.0	1.58	6	4.5	5.0	1
3.1	1.12	4	4.8	5.0	1
4.8	0.33	1	4.6	5.0	2
4.0	0.4	1	4.6	4.9	2
5.0	0.83	3	4.8	5.0	2
3.4	0.37	1	4.8	4.9	2
3.1	0.25	1	5.0	5.0	1
5.0	0.58	2	5.0	5.0	2
4.9	0.37	1	0.0	4.6	1
4.5	0.25	1	0.8	4.8	1
4.3	0.58	2	1.6	4.5	1
4.2	1.27	5	4.1	4.4	2
4.8	0.25	1	3.8	3.5	2
4.8	0.75	3	0.0	5.0	1
4.8	0.52	2	4.0	4.3	2
4.6	0.57	2	1.7	4.2	1
4.6	0.53	2	1.8	5.0	1
4.6	0.4	1	3.3	5.0	2
4.5	0.25	1	0.0	5.0	1
4.6	0.6	2	3.0	5.0	1
4.6	0.25	1	2.3	4.6	1
4.6	0.98	3	3.1	4.6	1
4.8	0.5	6	0.0	5.0	1
4.8	0.48	1	5.0	5.0	2
3.0	0.12	1	3.5	5.0	1
5.0	0.33	1	4.1	3.5	2
4.7	0.25	1	3.0	5.0	2
3.4	0.83	3	3.1	5.0	1
4.9	0.42	1	3.3	4.9	2
5.0	0.5	7	4.3	5.0	2
4.8	0.65	2	4.2	5.0	2
0.6	0.25	1	3.9	4.8	0
0.0	0.32	1	2.5	0.9	0
0.8	0.42	1	1.1	1.8	0
1.6	0.43	1	1.9	0.7	0
1.0	0.57	2	0.0	3.0	0
3.8	0.25	1	0.0	1.2	0
2.2	0.68	2	3.9	3.2	0
0.0	0.35	1	3.6	5.0	0
0.3	0.37	1	1.8	0.7	0
3.8	0.42	1	0.5	4.8	0
4.7	0.53	2	1.1	0.5	0
4.0	0.65	2	3.7	3.6	1
0.0	0.25	1	2.7	1.2	0
4.0	0.25	1	3.6	5.0	1
1.7	0.25	1	1.1	3.4	0
1.8	0.82	3	1.6	2.3	0
3.3	0.37	1	0.0	4.9	0
4.8	0.82	3	0.8	4.8	1
3.0	0.28	1	3.1	4.7	1
3.0	0.47	1	2.2	4.9	1
2.3	1.37	5	4.6	5.0	1
3.1	0.35	1	4.6	5.0	1
4.8	0.68	2	4.5	4.8	2
4.8	0.7	2	4.8	5.0	2
5.0	0.25	1	4.7	5.0	2
3.5	0.27	2	5.0	5.0	2
4.1	0.7	2	4.8	4.9	2
3.0	0.35	1	3.6	4.9	1
3.0	0.63	2	4.1	4.6	1
3.1	0.38	1	1.0	4.8	0
3.3	0.25	1	3.8	4.9	1
0.7	0.48	1	4.4	4.0	1
4.3	0.68	2	3.8	0.7	1
4.6	0.57	2	4.7	5.0	2
4.8	0.48	1	4.6	5.0	2
4.2	0.82	3	4.5	4.8	2
4.8	0.58	2	4.6	5.0	2
4.3	0.55	2	4.6	5.0	2
4.2	0.67	2	4.6	4.9	2
4.2	0.12	1	4.8	5.0	2
3.0	0.25	1	4.8	4.9	2
4.9	0.42	1	5.0	5.0	2
0.0	0.25	1	4.7	5.0	0
4.9	0.25	1	3.4	4.6	2
3.9	0.5	1	4.9	5.0	1
0.0	0.28	1	5.0	5.0	0
0.0	0.65	2	3.1	4.6	0
0.0	0.35	1	0.8	4.8	0
0.0	0.25	1	1.6	4.5	0
1.1	0.37	1	3.0	4.8	0
0.6	0.35	1	3.8	4.9	1
2.1	0.97	3	4.2	3.6	1
1.1	0.37	1	0.0	0.7	0
3.7	0.37	1	3.3	4.9	1
1.9	0.28	1	4.7	5.0	1
0.0	0.25	1	1.6	2.3	0
0.0	0.32	1	3.9	3.2	0
3.9	0.57	2	3.6	5.0	1
3.6	0.33	1	1.1	3.4	0
1.1	0.28	1	2.1	1.9	0
0.0	0.63	2	2.6	2.3	0
1.6	0.3	1	3.1	5.0	1
1.4	0.25	1	0.0	4.9	0
3.1	0.28	1	3.8	3.7	1
0.0	0.25	1	0.8	4.8	0
0.0	0.37	1	3.1	4.7	0
0.0	0.37	1	2.2	4.9	0
0.8	0.52	2	2.2	5.0	0
3.1	0.33	1	4.6	5.0	1
0.5	0.35	1	4.6	5.0	1
2.2	0.25	1	4.5	4.8	1
2.2	0.37	1	4.6	5.0	1
2.1	0.32	1	4.6	4.9	1
1.1	0.25	1	4.8	5.0	1
3.7	0.25	1	4.8	4.9	1
1.9	0.52	2	3.0	2.5	0
0.0	0.33	1	5.0	5.0	1
0.0	0.33	1	4.7	5.0	0
3.9	0.25	1	5.0	5.0	2
3.6	0.37	1	4.8	4.9	1
1.1	0.32	1	0.0	4.6	0
0.0	0.38	1	3.6	4.5	0
1.6	0.45	1	3.0	4.8	1
1.4	0.32	1	3.8	4.9	1
3.1	0.47	1	0.3	4.9	0
0.0	0.35	1	4.0	5.0	1
0.0	0.4	1	4.6	5.0	0
0.0	0.38	1	4.6	5.0	0
0.8	0.33	1	4.6	5.0	1
3.1	0.45	1	4.6	5.0	1
0.5	0.73	2	4.6	4.9	1
2.2	0.72	2	4.8	4.9	1
2.2	0.37	1	3.0	3.5	1
4.6	0.33	1	4.7	5.0	2
4.6	0.43	1	5.0	5.0	2
4.6	0.37	1	4.8	4.9	2
4.5	0.38	1	0.6	4.9	1
4.6	0.25	1	0.0	4.6	1
4.6	0.37	1	1.6	4.5	1
4.6	0.28	1	1.0	4.8	1
4.8	0.4	1	3.8	4.9	2
4.8	0.45	1	2.2	0.6	1
3.0	0.37	1	2.0	0.7	0
5.0	0.3	1	0.3	4.9	1
4.7	0.33	1	3.8	3.8	2
3.4	0.25	1	4.7	5.0	2
4.9	0.3	1	2.2	0.7	1
5.0	0.52	2	3.8	3.8	2
4.8	0.37	1	4.7	5.0	2
0.6	0.25	1	1.6	2.3	0
0.0	0.25	1	1.4	5.0	0
0.8	0.3	1	3.1	5.0	0
1.6	0.35	1	3.6	5.0	1
1.0	0.33	1	1.1	3.4	0
3.8	0.25	1	0.0	1.9	0
2.2	0.55	2	2.4	5.0	1
0.0	0.3	1	3.1	5.0	0
0.3	0.25	1	0.0	4.9	0
3.8	0.32	1	2.0	0.7	0
4.7	0.3	1	0.0	2.2	0
4.0	0.25	1	0.8	4.8	1
4.6	0.07	1	0.5	4.8	1
4.6	0.37	1	2.2	5.0	1
4.5	0.25	1	4.6	5.0	2
4.6	0.25	1	4.6	5.0	2
4.6	0.4	1	4.6	5.0	2
4.6	0.4	1	4.8	5.0	2
4.8	0.4	1	4.9	5.0	2
4.8	0.45	1	4.8	4.9	2
3.0	0.37	1	3.6	4.9	1
5.0	0.32	1	0.8	4.8	1
4.7	0.33	1	3.8	4.9	2
3.4	0.27	1	0.0	0.7	0
4.9	0.37	1	4.0	5.0	2
5.0	0.42	1	4.5	4.8	2
4.8	0.43	1	4.6	4.9	2
0.6	0.43	1	4.8	4.9	0
0.0	0.37	1	3.4	4.6	0
0.8	0.48	1	4.9	5.0	1
1.6	1.28	5	0.0	4.6	0
1.0	0.3	1	1.6	4.5	0
3.8	0.37	1	1.0	4.8	1
2.2	0.33	1	3.6	2.3	0
0.0	0.45	1	3.8	3.8	0
0.3	0.53	2	1.6	2.3	0
3.8	0.35	1	1.1	3.4	0
4.7	0.33	1	3.6	2.3	1
1.6	0.27	1	3.1	5.0	1
1.4	0.5	1	3.2	0.7	0
3.1	0.4	1	0.0	2.2	0
3.9	0.4	1	3.1	4.7	1
3.6	0.4	1	0.5	4.8	0
1.1	0.32	1	2.2	5.0	0
0.0	0.47	1	4.6	5.0	0
1.6	0.08	1	4.6	5.0	1
1.4	0.25	1	4.6	5.0	1
3.1	0.38	1	4.5	4.8	1
0.0	0.68	2	4.6	5.0	1
0.0	0.33	1	4.6	4.9	0
0.0	0.52	2	0.0	4.9	0
0.8	0.43	1	3.2	2.2	0
3.1	0.53	2	3.1	4.7	1
0.5	0.42	1	3.4	2.2	0
2.2	0.25	1	0.8	4.8	1
2.2	0.42	1	3.1	4.7	1
4.6	0.4	1	0.5	4.8	1
4.6	0.67	2	0.0	0.7	0
4.6	0.73	2	0.0	2.2	0
4.5	0.58	2	0.0	4.9	1
4.6	0.33	1	0.0	0.7	0
4.6	0.63	2	0.0	2.2	0
4.6	0.55	2	3.1	4.7	2
4.8	0.5	2	0.5	4.8	1
4.8	1.12	4	4.7	4.9	2
3.0	0.88	3	4.3	4.8	1
5.0	0.72	2	4.2	4.9	2
4.7	0.67	2	0.0	4.2	1
3.4	0.55	2	3.1	4.7	1
4.9	0.65	2	4.8	4.8	2
5.0	0.92	3	4.0	4.9	2
4.8	0.63	2	3.4	4.7	2
0.6	0.25	1	3.1	4.9	0
0.0	6.99	3	3.0	2.5	0
0.8	6.16	3	5.0	5.0	1
1.6	0.00	0	0.0	0.0	0
1.0	6.98	2	3.4	4.6	0
3.8	6.99	6	5.0	5.0	1
2.2	6.99	1	4.8	4.9	1
0.0	1.28	5	0.6	4.9	0
0.3	0.00	0	0.0	0.0	0
3.8	6.99	2	2.8	4.8	1
4.7	6.99	2	1.6	4.5	1
4.0	6.99	1	1.0	4.8	1
4.6	0.5	1	1.6	2.3	1
4.6	0.32	1	2.0	0.7	0
4.5	6.98	5	0.3	4.9	1
4.6	0.5	8	3.8	3.8	1
4.6	6.99	2	4.7	5.0	2
4.6	0.33	1	1.4	5.0	1
4.8	0.53	2	0.0	0.8	0
4.8	0.42	1	1.1	1.8	1
3.0	0.4	1	0.6	5.0	0
5.0	7.07	2	2.1	4.7	2
4.7	0.42	1	1.9	0.7	0
3.4	6.99	1	0.0	3.0	0
4.9	0.35	1	3.9	3.2	2
5.0	0.25	1	3.6	5.0	2
4.8	0.3	1	1.1	3.4	1
0.6	0.07	1	0.0	1.9	0
0.0	0.4	1	1.6	2.3	0
0.8	0.27	1	0.0	4.9	0
1.6	0.25	1	0.0	0.7	0
1.0	0.68	2	0.0	2.2	0
3.8	0.25	1	0.8	4.8	1
2.2	0.25	1	3.1	4.7	1
0.0	0.33	1	0.5	4.8	0
0.3	0.12	4	2.2	4.9	0
3.8	0.48	1	2.2	5.0	1
4.7	0.25	1	1.1	0.5	0
1.6	0.25	1	3.7	3.6	1
0.0	0.5	2	1.9	0.7	0
0.3	0.92	3	1.1	3.4	0
3.8	0.53	2	0.0	1.9	0
4.7	0.45	1	0.0	4.9	1
1.6	0.33	1	0.0	0.7	0
1.4	0.25	1	0.0	2.2	0
3.1	0.48	1	0.8	4.8	0
3.9	0.25	1	3.1	4.7	1
3.6	0.25	1	0.5	4.8	0
1.1	0.5	2	2.2	5.0	0
0.0	0.92	3	4.6	5.0	0
1.6	0.35	1	4.8	5.0	1
1.4	0.45	1	3.0	2.5	0
3.1	0.75	3	5.0	5.0	1
0.0	0.3	1	4.7	5.0	1
0.0	0.77	5	3.4	4.6	0
0.0	0.82	7	4.9	5.0	0
0.8	0.77	2	5.0	5.0	1
3.1	0.75	2	4.8	4.9	1
0.5	0.73	5	3.0	4.6	1
2.2	0.74	2	3.8	4.8	1
2.2	0.74	4	0.3	4.9	0
4.6	0.79	2	3.8	3.8	2
4.6	0.78	5	4.7	5.0	2
4.6	0.76	4	4.0	5.0	2
4.5	0.74	5	4.6	5.0	2
4.6	0.78	5	4.6	5.0	2
4.6	0.79	15	4.5	4.8	2
4.6	0.79	8	4.6	5.0	2
4.8	0.76	6	4.6	4.9	2
4.8	1.18	4	4.7	4.9	2
3.0	0.25	1	4.2	4.9	1
5.0	0.28	1	3.0	4.2	2
4.7	0.25	1	3.1	4.7	2
3.4	0.37	1	4.8	4.8	2
4.9	0.25	1	5.0	4.9	2
5.0	0.43	1	3.4	4.7	2
4.8	0.43	1	4.9	5.0	2
0.6	1.58	6	4.3	5.0	0
0.0	1.02	4	4.2	5.0	0
0.8	0.55	2	4.8	5.0	1
1.6	0.25	1	4.8	5.0	1
1.0	0.25	1	4.6	5.0	1
3.8	0.32	1	4.6	5.0	1
2.2	0.32	1	4.6	5.0	1
0.0	0.53	2	4.5	4.8	0
0.3	0.42	1	3.0	2.5	0
3.8	0.5	1	4.7	5.0	1
4.7	0.34	6	3.4	4.6	2
4.0	4.81	7	4.9	5.0	2
4.6	0.25	6	4.8	4.9	2
4.6	0.0	0	0.0	0.0	0
4.5	3.95	11	5.0	5.0	2
4.6	0.0	0	0.0	0.0	0
4.6	7.32	22	5.0	5.0	2
4.6	12.96	4	5.0	5.0	2
4.8	14.51	16	5.0	5.0	2
4.8	12.73	23	5.0	3.3	2
3.0	19.79	4	5.0	5.0	1
5.0	19.94	3	5.0	5.0	2
4.7	13.26	6	5.0	5.0	2
3.4	6.47	8	5.0	5.0	2
4.9	0.0	0	0.0	0.0	0
5.0	11.18	14	5.0	5.0	2
4.8	12.13	27	5.0	5.0	2
0.6	16.30	8	0.0	5.0	0
0.0	19.58	14	5.0	5.0	0
0.8	0.0	0	0.0	0.0	0
1.6	0.92	3	5.0	3.0	1
1.0	19.72	26	5.0	5.0	1
4.7	5.26	6	5.0	5.0	2
1.6	3.85	8	5.0	5.0	1
0.0	9.34	12	5.0	5.0	0
0.3	0.52	2	5.0	5.0	1
3.8	0.0	0	0.0	0.0	0
4.7	19.65	29	5.0	5.0	2
1.6	17.82	23	5.0	5.0	1
1.4	6.28	14	5.0	5.0	1
3.1	0.0	0	0.0	0.0	0
3.9	0.0	0	0.0	0.0	0
3.6	7.59	13	5.0	5.0	1
1.1	18.44	11	5.0	5.0	1
0.0	0.0	0	0.0	0.0	0
1.6	12.56	11	5.0	5.0	1
1.4	3.31	11	5.0	5.0	1
3.1	18.29	7	5.0	5.0	1
0.0	9.94	10	5.0	5.0	1
0.0	19.27	15	0.0	5.0	0
0.0	10.90	15	5.0	5.0	0
0.8	4.08	13	5.0	5.0	1
3.1	11.91	22	5.0	5.0	1
0.5	0.00	0	0.0	0.0	0
2.2	19.68	9	5.0	5.0	1
2.2	6.98	3	5.0	4.9	1
4.6	0.4	1	4.8	4.1	2
4.6	6.99	1	4.9	4.7	2
4.6	0.00	0	5.0	0.0	1
4.5	9.25	5	4.9	4.7	2
4.6	6.99	2	5.0	4.9	2
4.6	0.00	0	5.0	0.0	1
4.6	0.37	1	5.0	4.8	2
0.0	7.21	3	4.9	4.8	1
0.0	6.99	1	4.9	4.8	0
0.0	7.00	3	5.0	4.7	0
0.8	7.00	1	4.9	4.7	1
3.1	6.99	2	4.9	4.9	1
0.5	0.3	1	4.9	3.5	1
0.0	6.99	2	4.8	5.0	1
0.0	7.00	2	4.8	4.9	0
0.0	7.00	2	4.8	4.0	0
0.8	0.00	0	5.0	0.0	0
3.1	6.98	5	5.0	4.3	1
0.5	6.99	2	5.0	4.2	1
0.0	0.28	1	4.9	0.0	0
0.0	7.11	2	4.8	4.8	0
0.0	6.98	1	5.0	4.7	0
0.8	6.99	2	4.8	4.7	1
3.1	6.98	2	4.8	4.9	1
0.5	6.99	1	4.8	4.9	1
0.0	1.55	4	5.0	5.0	1
0.0	0.00	0	0.0	0.0	0
0.0	1.50	1	5.0	5.0	0
0.8	1.17	3	5.0	4.3	0
3.1	1.57	2	5.0	4.6	1
0.5	0.00	0	0.0	0.0	0
4.7	1.12	1	5.0	4.9	2
4.3	0.00	0	5.0	0.0	1
4.2	0.00	0	0.0	0.0	0
0.0	0.53	6	5.0	5.0	1
3.1	1.53	4	5.0	4.5	1
4.8	0.00	0	0.0	0.0	0
4.0	1.46	2	0.0	4.6	1
5.0	0.00	0	0.0	0.0	0
3.4	1.49	6	5.0	4.9	2
3.1	0.97	2	5.0	5.0	1
5.0	0.50	1	5.0	5.0	2
4.9	1.49	12	5.0	5.0	2
4.5	0.00	0	3.0	0.0	0
3.0	1.39	7	5.0	4.7	1
5.0	1.52	5	3.0	4.9	2
4.7	0.47	2	5.0	4.8	2
3.4	1.45	1	3.0	5.0	1
4.9	1.44	9	5.0	5.0	2
5.0	0.42	2	5.0	5.0	2
4.8	1.00	1	5.0	4.9	2
0.6	0.10	1	5.0	5.0	1
0.0	0.00	0	0.0	0.0	0
0.8	0.00	0	5.0	0.0	0
1.6	1.58	3	5.0	4.6	1
1.0	1.52	6	0.0	4.1	0
3.8	0.21	1	5.0	4.9	1
2.2	6.16	2	5.0	5.0	1
0.0	6.12	2	5.0	5.0	0
0.3	5.61	1	0.0	5.0	0
3.8	5.38	1	5.0	5.0	1
4.7	5.89	2	0.0	4.8	1
1.6	0.00	0	0.0	0.0	0
0.0	0.00	0	0.0	0.0	0
0.3	5.82	1	5.0	4.9	1
3.8	5.26	1	5.0	5.0	1
4.7	0.00	0	0.0	0.0	0
1.6	5.42	3	5.0	3.2	1
1.4	6.13	3	5.0	5.0	1
0.0	0.00	0	5.0	0.0	0
1.1	6.40	3	5.0	4.9	1
0.6	5.06	1	5.0	5.0	1
2.1	0.77	3	5.0	3.0	1
1.1	6.02	1	5.0	4.9	1
3.7	6.01	3	5.0	4.1	1
1.9	17.87	14	5.0	5.0	1
0.0	13.27	13	4.2	5.0	1
0.0	5.53	11	5.0	5.0	1
3.9	22.02	15	0.0	5.0	0
3.6	19.86	22	5.0	5.0	1
1.1	21.93	4	1.7	5.0	0
0.0	2.83	10	5.0	5.0	0
1.6	10.24	9	5.0	5.0	1
1.4	20.18	19	1.7	5.0	0
3.1	0.00	0	0.0	0.0	0
0.0	12.96	4	5.0	5.0	1
0.0	15.91	12	5.0	5.0	0
0.0	9.11	10	5.0	5.0	0
0.8	8.64	4	5.0	5.0	1
3.1	9.11	9	5.0	5.0	1
0.5	13.71	13	5.0	5.0	1
2.2	12.39	17	5.0	5.0	1
2.2	20.52	21	5.0	5.0	1
2.1	18.13	18	5.0	5.0	1
1.1	13.55	9	5.0	5.0	1
3.7	22.08	39	1.7	5.0	1
1.9	11.74	23	5.0	5.0	1
0.0	12.07	8	5.0	5.0	1
0.0	15.34	4	5.0	5.0	1
3.9	0.37	1	3.2	4.0	1
3.6	0.69	7	5.0	4.0	1
1.1	0.73	2	5.0	5.0	1
0.0	0.80	4	5.0	4.0	0
1.6	0.5	8	3.2	2.5	0
1.4	0.76	6	5.0	5.0	1
3.1	0.80	3	3.7	4.0	1
0.0	0.43	5	5.0	5.0	1
0.0	0.53	5	5.0	5.0	0
0.0	0.25	4	5.0	5.0	0
0.8	4.29	11	5.0	3.5	0
3.1	0.42	4	5.0	5.0	1
0.5	0.57	3	5.0	5.0	1
2.2	0.4	7	5.0	5.0	1
2.2	3.89	6	3.0	3.5	1
4.6	0.35	1	0.0	0.0	0
4.6	0.48	1	5.0	0.0	1
4.6	0.00	0	0.0	0.0	0
4.5	0.00	0	0.0	0.0	0
